# Supplementary material for: Prevalence and Antimicrobial Resistance of Escherichia coli, Salmonella and Vibrio Derived from Farm-Raised Red Hybrid Tilapia (Oreochromis spp.) and Asian Sea Bass (Lates calcarifer, Bloch 1970) on the West Coast of Peninsular Malaysia
Source: Antibiotics (Basel). 2022 Jan 20;11(2):136. doi: 10.3390/antibiotics11020136 (PMC8868497; doi:10.3390/antibiotics11020136)
Supplement: Supplementary file 1 [file antibiotics-11-00136-s001.zip]

Archive with 1 entries (1 files):
- antibiotics-1508062-supplementary.pdf
